# Supplementary material for: Development of Methotrexate Complexes Endowed with New Biological Properties Envisioned for Musculoskeletal Regeneration in Rheumatoid Arthritis Environments
Source: Int J Mol Sci. 2022 Sep 2;23(17):10054. doi: 10.3390/ijms231710054 (PMC9456012; doi:10.3390/ijms231710054)
Supplement: Supplementary file 1 [file ijms-23-10054-s001.zip]

Archive with 1 entries (1 files):
- ijms-1817741-supplementary.pdf
